# Supplementary material for: Single-Nucleotide Polymorphisms in Capecitabine Bioactivation Genes and Their Contribution to Breast Cancer Therapy
Source: Pharmaceutics. 2026 May 22;18(6):633. doi: 10.3390/pharmaceutics18060633 (PMC13306124; doi:10.3390/pharmaceutics18060633)
Supplement: Supplementary file 1 [file pharmaceutics-18-00633-s001.zip]

Archive with 1 entries (1 files):
- pharmaceutics-4274908-supplementary.pdf
